# Supplementary material for: Magnetic Resonance-Based Synthetic Computed Tomography Using Generative Adversarial Networks for Intracranial Tumor Radiotherapy Treatment Planning
Source: J Pers Med. 2022 Feb 26;12(3):361. doi: 10.3390/jpm12030361 (PMC8955512; doi:10.3390/jpm12030361)
Supplement: Supplementary file 1 [file jpm-12-00361-s001.zip]

Archive with 1 entries (1 files):
- jpm-1584745-supplementary (1).pdf
